# Supplementary material for: Wine Yeasts Selection: Laboratory Characterization and Protocol Review
Source: Microorganisms. 2021 Oct 26;9(11):2223. doi: 10.3390/microorganisms9112223 (PMC8623447; doi:10.3390/microorganisms9112223)
Supplement: Supplementary file 1 [file microorganisms-09-02223-s001.zip]

Archive with 1 entries (1 files):
- microorganisms-1365579-supplementary.pdf
